# Supplementary material for: Comprehensive comparison of gene expression diversity among a variety of human stem cells
Source: NAR Genom Bioinform. 2022 Nov 29;4(4):lqac087. doi: 10.1093/nargab/lqac087 (PMC9706419; doi:10.1093/nargab/lqac087)
Supplement: lqac087_Supplemental_Files [file lqac087_supplemental_files.zip]

Archive with 2 entries (2 files):
- Revised_Supplementary_Data2.docx
- Supplementary_Tables.xlsx
