# Supplementary material for: Comprehensive comparison of gene expression diversity among a variety of human stem cells
Source: NAR Genom Bioinform. 2022 Nov 29;4(4):lqac087. doi: 10.1093/nargab/lqac087 (PMC9706419; doi:10.1093/nargab/lqac087)
Supplement: lqac087_Supplemental_Files [file lqac087_supplemental_files.zip › Supplementary_Tables.xlsx]

## Sheet: Table_S1
Supplementary Table S1. List of downloaded RNA-seq data with their annotation information (A-E).
	No.	Cluster (C)	GSE ID	Sample	Stem cell type	Tissue origin	Passage number (P)	Passage term	Cell culture medium composition
A	1	C2	GSE148158	ESC	ESC	Inner cell mass	P40	Long	Xeno-free
	2	C2	GSE148158	ESC	ESC	Inner cell mass	P40	Long	Xeno-free
	3	C2	GSE138170	ESC	ESC	Inner cell mass	P41	Long	Xeno-free
	4	C2	GSE138170	ESC	ESC	Inner cell mass	P41	Long	Xeno-free
	5	C2	GSE154481	ESC	ESC	Inner cell mass	Unknown	Unknown	Xeno-free
	6	C2	GSE154481	ESC	ESC	Inner cell mass	Unknown	Unknown	Xeno-free
	7	C2	GSE154481	ESC	ESC	Inner cell mass	Unknown	Unknown	Xeno-free
	8	C1	GSE127201	ESC	ESC	Inner cell mass	Unknown	Unknown	Xenogenic component
	9	C1	GSE127201	ESC	ESC	Inner cell mass	Unknown	Unknown	Xenogenic component
	10	C2	GSE159926	AMiPSC	iPSC	Amniotic membrane	P10	Long	Xenogenic component
	11	C2	GSE159926	AMiPSC	iPSC	Amniotic membrane	P10	Long	Xenogenic component
	12	C2	GSE159926	AMiPSC	iPSC	Amniotic membrane	P10	Long	Xenogenic component
	13	C2	GSE147498	PBiPSC	iPSC	Peripheral blood	Unknown	Unknown	Xeno-free
	14	C2	GSE147498	PBiPSC	iPSC	Peripheral blood	Unknown	Unknown	Xeno-free
	15	C1	GSE116471	SFiPSC	iPSC	Skin fibroblast	P26	Long	Unknown
	16	C1	GSE116471	SFiPSC	iPSC	Skin fibroblast	P26	Long	Unknown
	17	C1	GSE65423	SFiPSC	iPSC	Skin fibroblast	Unknown	Unknown	Xeno-free
	18	C1	GSE65423	SFiPSC	iPSC	Skin fibroblast	Unknown	Unknown	Xeno-free
	19	C1	GSE65423	SFiPSC	iPSC	Skin fibroblast	Unknown	Unknown	Xeno-free
B	20	C4	GSE113253	ADMSC	MSC	Adipose	Unknown	Unknown	Xenogenic component
	21	C4	GSE113253	ADMSC	MSC	Adipose	Unknown	Unknown	Xenogenic component
	22	C4	GSE113253	ADMSC	MSC	Adipose	Unknown	Unknown	Xenogenic component
	23	C4	GSE125331	ADMSC	MSC	Adipose	P1	Short	Xeno-free
	24	C4	GSE125331	ADMSC	MSC	Adipose	P1	Short	Xeno-free
	25	C5	GSE30567	ADMSC	MSC	Adipose	P2	Short	Xeno-free
	26	C5	GSE30567	ADMSC	MSC	Adipose	P2	Short	Xeno-free
	27	C4	GSE60237	ADMSC	MSC	Adipose	P5-7	Middle	Xenogenic component, High-glucose DMEM
	28	C4	GSE60237	ADMSC	MSC	Adipose	P5-7	Middle	Xenogenic component, High-glucose DMEM
	29	C4	GSE96788	ADMSC	MSC	Adipose	P5-7	Middle	Xenogenic component
	30	C4	GSE96788	ADMSC	MSC	Adipose	P5-7	Middle	Xenogenic component
	31	C4	GSE96788	ADMSC	MSC	Adipose	P5-7	Middle	Xenogenic component
C	32	C4	GSE113253	BMMSC	MSC	Bone marrow	Unknown	Unknown	Xenogenic component
	33	C4	GSE113253	BMMSC	MSC	Bone marrow	Unknown	Unknown	Xenogenic component
	34	C4	GSE113253	BMMSC	MSC	Bone marrow	Unknown	Unknown	Xenogenic component
	35	C4	GSE113253	BMMSC	MSC	Bone marrow	Unknown	Unknown	Xenogenic component
	36	C4	GSE85223	BMMSC	MSC	Bone marrow	Unknown	Unknown	Xeno-free
	37	C4	GSE85223	BMMSC	MSC	Bone marrow	Unknown	Unknown	Xeno-free
	38	C4	GSE85223	BMMSC	MSC	Bone marrow	Unknown	Unknown	Xeno-free
	39	C3	GSE137186	BMMSC	MSC	Bone marrow	P1	Short	Xeno-free, Low glucose DMEM
	40	C3	GSE137186	BMMSC	MSC	Bone marrow	P1	Short	Xeno-free, Low glucose DMEM
	41	C3	GSE137186	BMMSC	MSC	Bone marrow	P1	Short	Xeno-free, Low glucose DMEM
	42	C3	GSE137186	BMMSC	MSC	Bone marrow	P1	Short	Xeno-free, Low glucose DMEM
	43	C5	GSE30567	BMMSC	MSC	Bone marrow	P2	Short	Xeno-free
	44	C4	GSE115240	BMMSC	MSC	Bone marrow	P3-4	Middle	Xenogenic component
	45	C4	GSE115240	BMMSC	MSC	Bone marrow	P3-4	Middle	Xenogenic component
	46	C4	GSE115240	BMMSC	MSC	Bone marrow	P3-4	Middle	Xenogenic component
	47	C4	GSE115240	BMMSC	MSC	Bone marrow	P3-4	Middle	Xenogenic component
	48	C3	GSE137186	BMMSC	MSC	Bone marrow	P5	Middle	Xeno-free, Low glucose DMEM
	49	C3	GSE137186	BMMSC	MSC	Bone marrow	P5	Middle	Xeno-free, Low glucose DMEM
	50	C3	GSE137186	BMMSC	MSC	Bone marrow	P5	Middle	Xeno-free, Low glucose DMEM
	51	C3	GSE137186	BMMSC	MSC	Bone marrow	P5	Middle	Xeno-free, Low glucose DMEM
	52	C3	GSE137186	BMMSC	MSC	Bone marrow	P10	Long	Xeno-free, Low glucose DMEM
	53	C3	GSE137186	BMMSC	MSC	Bone marrow	P10	Long	Xeno-free, Low glucose DMEM
	54	C3	GSE137186	BMMSC	MSC	Bone marrow	P10	Long	Xeno-free, Low glucose DMEM
	55	C3	GSE137186	BMMSC	MSC	Bone marrow	P10	Long	Xeno-free, Low glucose DMEM
	56	C3	GSE137186	BMMSC	MSC	Bone marrow	P10	Long	Xeno-free, Low glucose DMEM
	57	C3	GSE137186	BMMSC	MSC	Bone marrow	P15	Long	Xeno-free, Low glucose DMEM
	58	C3	GSE137186	BMMSC	MSC	Bone marrow	P15	Long	Xeno-free, Low glucose DMEM
	59	C3	GSE137186	BMMSC	MSC	Bone marrow	P15	Long	Xeno-free, Low glucose DMEM
	60	C3	GSE137186	BMMSC	MSC	Bone marrow	P15	Long	Xeno-free, Low glucose DMEM
	61	C3	GSE137186	BMMSC	MSC	Bone marrow	P15	Long	Xeno-free, Low glucose DMEM
D	62	C5	GSE30567	UCMSC	MSC	Umbilical cord	P2	Short	Xeno-free
	63	C5	GSE30567	UCMSC	MSC	Umbilical cord	P2	Short	Xeno-free
	64	C5	GSE90274	UCMSC	MSC	Umbilical cord	P2	Short	Xeno-free
	65	C5	GSE90274	UCMSC	MSC	Umbilical cord	P2	Short	Xeno-free
	66	C6	GSE131355	UCMSC	MSC	Umbilical cord	P3	Middle	Xeno-free
	67	C6	GSE118808	UCMSC	MSC	Umbilical cord	P5	Middle	Xeno-free
	68	C6	GSE118808	UCMSC	MSC	Umbilical cord	P5	Middle	Xeno-free
	69	C6	GSE118808	UCMSC	MSC	Umbilical cord	P5	Middle	Xeno-free
	70	C6	GSE118808	UCMSC	MSC	Umbilical cord	P5	Middle	Xeno-free
	71	C6	GSE131355	AMMSC	MSC	Amniotic membrane	P3	Middle	Xeno-free
	72	C6	GSE118808	AMMSC	MSC	Amniotic membrane	P5	Middle	Xeno-free
	73	C6	GSE118808	AMMSC	MSC	Amniotic membrane	P5	Middle	Xeno-free
	74	C6	GSE118808	AMMSC	MSC	Amniotic membrane	P5	Middle	Xeno-free
	75	C6	GSE118808	AMMSC	MSC	Amniotic membrane	P5	Middle	Xeno-free
	76	C6	GSE131355	CPMSC	MSC	Chorionic plate of placenta	P3	Middle	Xeno-free
	77	C6	GSE131355	CPMSC	MSC	Chorionic plate of placenta	P3	Middle	Xeno-free
	78	C6	GSE118808	CPMSC	MSC	Chorionic plate of placenta	P5	Middle	Xeno-free
	79	C6	GSE118808	CPMSC	MSC	Chorionic plate of placenta	P5	Middle	Xeno-free
	80	C6	GSE118808	CPMSC	MSC	Chorionic plate of placenta	P5	Middle	Xeno-free
E	81	C8	GSE107149	UCHSC	HSC	Umbilical cord	Unknown	Unknown	L-glutamine free, Proliferation factors (SCF, FLT3, and TPO) contained
	82	C8	GSE107149	UCHSC	HSC	Umbilical cord	Unknown	Unknown	L-glutamine free, Proliferation factors (SCF, FLT3, and TPO) contained
	83	C8	GSE107149	UCHSC	HSC	Umbilical cord	Unknown	Unknown	L-glutamine free, Proliferation factors (SCF, FLT3, and TPO) contained
	84	C8	GSE107149	UCHSC	HSC	Umbilical cord	Unknown	Unknown	L-glutamine free, Proliferation factors (SCF, FLT3, and TPO) contained
	85	C7	GSE109093	UCHSC	HSC	Umbilical cord	Unknown	Unknown	L-glutamine contained, BIT9500 contained
	86	C7	GSE109093	UCHSC	HSC	Umbilical cord	Unknown	Unknown	L-glutamine contained, BIT9500 contained
	87	C7	GSE109093	UCHSC	HSC	Umbilical cord	Unknown	Unknown	L-glutamine contained, BIT9500 contained
	88	C7	GSE110968	UCHSC	HSC	Umbilical cord	Unknown	Unknown	L-glutamine contained, Proliferation factors (SCF, FLT3, and TPO) contained
	89	C7	GSE110968	UCHSC	HSC	Umbilical cord	Unknown	Unknown	L-glutamine contained, Proliferation factors (SCF, FLT3, and TPO) contained
	90	C7	GSE110968	UCHSC	HSC	Umbilical cord	Unknown	Unknown	L-glutamine contained, Proliferation factors (SCF, FLT3, and TPO) contained
	91	C7	GSE69932	UCHSC	HSC	Umbilical cord	Unknown	Unknown	Unknown
	92	C7	GSE69932	UCHSC	HSC	Umbilical cord	Unknown	Unknown	Unknown
	93	C7	GSE109093	BMHSC	HSC	Bone marrow	Unknown	Unknown	L-glutamine contained, BIT9500 contained
	94	C7	GSE109093	BMHSC	HSC	Bone marrow	Unknown	Unknown	L-glutamine contained, BIT9500 contained
	95	C7	GSE109093	BMHSC	HSC	Bone marrow	Unknown	Unknown	L-glutamine contained, BIT9500 contained
	96	C7	GSE63569	BMHSC	HSC	Bone marrow	Unknown	Unknown	L-glutamine contained
	97	C7	GSE63569	BMHSC	HSC	Bone marrow	Unknown	Unknown	L-glutamine contained
	98	C7	GSE63569	BMHSC	HSC	Bone marrow	Unknown	Unknown	L-glutamine contained
	99	C7	GSE63569	BMHSC	HSC	Bone marrow	Unknown	Unknown	L-glutamine contained
	100	C7	GSE63569	BMHSC	HSC	Bone marrow	Unknown	Unknown	L-glutamine contained
	101	C7	GSE109093	FLHSC	HSC	Fetal liver	Unknown	Unknown	L-glutamine contained, BIT9500 contained
	102	C7	GSE109093	FLHSC	HSC	Fetal liver	Unknown	Unknown	L-glutamine contained, BIT9500 contained
	103	C7	GSE109093	FLHSC	HSC	Fetal liver	Unknown	Unknown	L-glutamine contained, BIT9500 contained

## Sheet: Table_S2
Supplementary Table S2. List of stem cell type-related marker genes.
Marker gene	Stem cell and lineage cell	Positive (+) / Negative (-)	Reference
NANOG	Pluripotent stem cell	＋	[59-61]
SOX2	Pluripotent stem cell	＋	[59-61]
LIN28A	Pluripotent stem cell	＋	[62]
KLF4	Pluripotent stem cell	＋/−	[62,63]
DCN	Mesenchymal lineage cell	＋	[64]
COL6A2	Mesenchymal lineage cell	＋	[64]
COL3A1	Mesenchymal lineage cell	＋	[64]
COL1A2	Mesenchymal lineage cell	＋	[64]
MFAP4	Mesenchymal lineage cell	＋	[64]
THY1	Mesenchymal lineage cell	＋	[64]
HLF	Hematopoietic stem cell	＋	[21]
HOXA9	Hematopoietic stem cell	＋	[21]
LMO2	Hematopoietic stem cell	＋	[21]
MECOM	Hematopoietic stem cell	＋	[21]

## Sheet: Table_S3
Supplementary Table S3. List of differentiation marker genes.
Differentiation marker gene	Reference
GATA1	[65]
GATA2
GATA3
GATA4
GATA6
GATAD2B
PAX5	[66]
PAX6
PAX8
PAX9
PAX50
PAX51
PAX60
PAXBP1
PAXIP1
SOX17	[67]
NES	[68]

## Sheet: Table_S4
Supplementary Table S4. List of tissue lineage-related genes.
Marker gene	Corresponded tissue	Positive (+) / Negative (-)	Reference
CDK1	Skin fibroblast	＋	[73,74]
NOTCH3	Skin fibroblast	＋	[72,73]
POSTN	Amniotic membrane	−	[75]
AXIN2	Amniotic membrane	−	[76,77]
TCF7	Amniotic membrane	−	[76,77]
LPL	Apipose	＋	[26]
PPARG	Apipose	＋	[26]
CD33	Bone marrow	＋	[78]
CD68	Bone marrow	＋	[79]
CD14	Umbilical cord	＋	[80]
CD34	Umbilical cord	＋	[80]
CD44	Umbilical cord	＋	[80]
STMN3	Peripheral blood	＋	[81]

## Sheet: Table_S5
Supplementary Table S5. Top 10 enriched GO terms detected from DEGs: (A) DEGs detected from ESCs with different medium compositions, (B) DEGs detected from HSCs with different medium compositions, (C) DEGs detected from MSCs with different passage terms, and (D) DEGs detected from MSCs with the different medium compositions. GO IDs of biological process, fold enrichment values, P-values, the numb…
	GO ID	Term	Fold enrichment	P-value	The number of genes	Gene functions
A	GO:0071670	smooth muscle cell chemotaxis	35	0.00445	2	Myogenensis
	GO:0038190	VEGF-activated neuropilin signaling pathway	35	0.00445	2	Angiogenesis
	GO:0038091	positive regulation of cell proliferation by VEGF-activated platelet derived growth factor receptor signaling pathway	35	0.0004	3	Cell proliferation
	GO:0038086	VEGF-activated platelet-derived growth factor receptor signaling pathway	35	0.0004	3	Angiogenesis
	GO:0036515	serotonergic neuron axon guidance	35	0.0004	2	Neurogenesis
	GO:1904933	regulation of cell proliferation in midbrain	35	0.00445	2	Cell proliferation
	GO:1904864	negative regulation of beta-catenin-TCF complex assembly	35	0.00445	2	Cell fundamental process
	GO:1904863	regulation of beta-catenin-TCF complex assembly	35	0.00445	2	Cell fundamental process
	GO:1904313	response to methamphetamine hydrochloride	35	0.00445	2	Cell fundamental process
	GO:0014852	regulation of skeletal muscle contraction by neural stimulation via neuromuscular junction	35	0.00445	2	Myogenensis
B	GO:0071557	histone H3-K27 demethylation	9.6	0.00321	4	Histone modification
	GO:0061737	leukotriene signaling pathway	9.6	0.00321	4	Immune response
	GO:0048625	myoblast fate commitment	8	0.00503	4	Myogenesis
	GO:0044648	histone H3-K4 dimethylation	6.86	0.00742	4	Histone modification
	GO:1901078	negative regulation of relaxation of muscle	6.86	0.00742	4	Myogenesis
	GO:0097692	histone H3-K4 monomethylation	6.67	0.00298	5	Histone modification
	GO:0140289	protein mono-ADP-ribosylation	6	0.0017	6	Cell fundamental process
	GO:0036151	phosphatidylcholine acyl-chain remodeling	5.6	0.000958	7	Cell fundamental process
	GO:0006287	base-excision repair, gap-filling	5.14	0.00311	6	Cell fundamental process
	GO:0035563	positive regulation of chromatin binding	5.14	0.00311	6	Chromatin binding
C	GO:0060426	lung vasculature development	15.6	0.000589	4	Angiogenesis
	GO:0045053	protein retention in Golgi apparatus	15.6	0.000589	4	Cell fundamental process
	GO:0060157	urinary bladder development	14.6	0.00352	3	Kidney development
	GO:0006273	lagging strand elongation	14.6	0.00352	3	Cell fundamental process
	GO:0090081	regulation of heart induction by regulation of canonical Wnt signaling pathway	11.7	0.00543	3	Cardiac morphogenesis
	GO:0001714	endodermal cell fate specification	9.72	0.00785	3	Endodermal lineage
	GO:0044854	plasma membrane raft assembly	9.72	0.00785	3	Cell fundamental process
	GO:0140212	regulation of long-chain fatty acid import into cell	9.72	0.00205	4	Cell fundamental process
	GO:0090381	regulation of heart induction	9.72	0.00785	3	Cardiac morphogenesis
	GO:0032289	central nervous system myelin formation	9.72	0.00785	3	Neurogenesis
D	GO:2000111	positive regulation of macrophage apoptotic process	13.2	0.00589	3	Apoptosis
	GO:0071163	DNA replication preinitiation complex assembly	13.2	0.00589	3	DNA replication
	GO:1902996	regulation of neurofibrillary tangle assembly	13.2	0.00589	3	Neurogenesis
	GO:0009794	regulation of mitotic cell cycle, embryonic	9.92	0.00978	3	Cell cycle
	GO:0061551	trigeminal ganglion development	9.92	0.00978	3	Neurogenesis
	GO:0072719	cellular response to cisplatin	9.92	0.00978	3	Metabolism
	GO:1902952	positive regulation of dendritic spine maintenance	9.92	0.00978	3	Neurogenesis
	GO:0036018	cellular response to erythropoietin	8.82	0.00362	4	Metabolism
	GO:0034080	CENP-A containing chromatin assembly	7.56	0.00537	4	Chromatin assembly
	GO:0036017	response to erythropoietin	7.56	0.00537	4	Metabolism

## Sheet: Table_S6
Supplementary Table S6. The number of filtered significantly co-expressed genes in each module.
Module	#Genes
lightcyan	53
blue	398
cyan	101
greenyellow	100
grey60	41
brown	183
midnightblue	75
tan	114
green	242
red	172
purple	108
lightgreen	65
magenta	2
black	208
salmon	152
turquoise	501
yellow	219

## Sheet: Table_S7
Supplementary Table S7. The corresponded alphabetical identifier in the seven modules.
Identifier	Module color
(a)	midnightblue
(b)	green
(c)	red
(d)	blue
(e)	turquoise
(f)	yellow
(g)	lightgreen

## Sheet: Table_S8
Supplementary Table S8. Top 10 enriched GO terms detected from seven modules (a)-(g) with their GO IDs of biological process, fold enrichment values, P-values, the number of genes corresponding to each term, and the assigned gene functional categories.
	GO ID	Term	Fold enrichment	P-value	The number of genes	Gene functions
Module (a)	GO:0035652	regulation of megakaryocyte differentiation	59.7	0.000601	10	Megakaryocyte differentiation
	GO:0006357	regulation of transcription by RNA polymerase II	3.24	0.000126	18	Transcription
	GO:2001141	regulation of RNA biosynthetic process	2.81	0.000125	18	Biosynthesis
	GO:006355	regulation of transcription, DNA-templated	2.81	0.000122	18	Transcription
	GO:1903506	regulation of nucleic acid-templated transcription	2.81	0.000123	18	Transcription
	GO:0051252	regulation of RNA metabolic process	2.6	0.000292	18	Metabolism
	GO:2000112	regulation of cellular macromolecule biosynthetic process	2.46	0.000525	18	Biosynthesis
	GO:0010556	regulation of macromolecule biosynthetic process	2.44	0.000568	18	Biosynthesis
	GO:0019219	regulation of nucleobase-containing compound metabolic process	2.44	0.000562	18	Metabolism
	GO:0031326	regulation of cellular biosynthetic process	2.35	0.000847	18	Biosynthesis
Module (b)	GO:0045216	cell-cell junction organization	4.13	3.86e-05	10	Cell-cell junction
	GO:0072175	epithelial tube formation	4.13	5.38e-06	10	Embryonic epithelial formation
	GO:0035148	tube formation	4.13	1.31e-05	10	Neural tube formation
	GO:0016331	morphogenesis of embryonic epithelium	3.72	6.95e-05	9	Embryonic epithelial formation
	GO:0001838	embryonic epithelial tube formation	3.31	0.000137	8	Embryonic epithelial formation
	GO:0001843	neural tube closure	3.31	1.75e-05	8	Neural tube formation
	GO:0060606	tube closure	3.31	1.89e-05	8	Neural tube formation
	GO:0014020	primary neural tube formation	3.31	2.69e-05	8	Neural tube formation
	GO:0001841	neural tube formation	3.31	4.57e-05	8	Neural tube formation
	GO:0032196	transposition	1.24	0.000164	3	Transposition
Module (c)	GO:0007156	homophilic cell adhesion via plasma membrane adhesion molecules	12.3	0.0019	17	Cell-cell adhesion
	GO:0098742	cell-cell adhesion via plasma-membrane adhesion molecules	8.92	1.47e-12	19	Cell-cell adhesion
	GO:0098609	cell-cell adhesion	5.18	5.65e-10	22	Cell-cell adhesion
	GO:0007155	cell adhesion	3.05	1.45e-06	24	Cell-cell adhesion
	GO:0022610	biological adhesion	3.03	1.62e-06	24	Cell-cell adhesion
	GO:0007399	nervous system development	2.15	4.35e-06	39	Neurogenesis
Module (d)	GO:1902256	regulation of apoptotic process involved in outflow tract morphogenesis	55.5	0.000106	3	Cardiac morphogenesis
	GO:1901490	regulation of lymphangiogenesis	33.3	0.000288	3	Lymphangiogenesis
	GO:0060437	lung growth	27.8	0.000427	3	Lung growth
	GO:0061439	kidney vasculature morphogenesis	23.8	0.000601	3	Nephrogenesis
	GO:0061438	renal system vasculature morphogenesis	23.8	0.000601	3	Nephrogenesis
	GO:0060693	regulation of branching involved in salivary gland morphogenesis	23.8	0.000601	3	Salivary gland morphogenesis
	GO:0032060	bleb assembly	20.8	0.000816	3	Cell fundamental process
	GO:0032836	glomerular basement membrane development	20.2	0.000113	4	Nephrogenesis
	GO:0038084	vascular endothelial growth factor signaling pathway	19.3	4.93e-08	8	VEGF signaling pathway
	GO:0032964	collagen biosynthetic process	18.5	0.00107	3	Collagen synthesis
Module (e)	GO:0072672	neutrophil extravasation	29	4.77e-05	4	Neutrophil activation
	GO:2000416	regulation of eosinophil migration	21.7	0.000859	3	Eosinophil migration
	GO:0060216	definitive hemopoiesis	15.3	9.16e-06	6	Hematogenesis
	GO:1902563	regulation of neutrophil activation	14.9	0.000371	4	Neutrophils
	GO:0043304	regulation of mast cell degranulation	13	1.59e-07	9	Mast cell activation
	GO:0035855	megakaryocyte development	12.8	0.000108	5	Megakaryocyte development
	GO:0038095	Fc-epsilon receptor signaling pathway	12.7	4.6e-06	7	Mast cell activation
	GO:0045576	mast cell activation	12.7	4.6e-06	7	Mast cell activation
	GO:0033006	regulation of mast cell activation involved in immune response	12.6	2.01e-07	9	Mast cell activation
	GO:0002532	production of molecular mediator involved in inflammatory response	12.4	0.000602	4	Immune response
Module (f)	GO:0002181	cytoplasmic translation	23.1	6.78e-28	28	Biosynthesis
	GO:0045576	mast cell activation	20.9	8.68e-06	5	Mast cell activation
	GO:0042273	ribosomal large subunit biogenesis	9.77	1.3e-05	7	Biosynthesis
	GO:0006412	translation	9.33	4.22e-22	30	Biosynthesis
	GO:0043043	peptide biosynthetic process	8.8	2.35e-21	30	Biosynthesis
	GO:0034101	erythrocyte homeostasis	7.4	6.82e-05	7	Hematogenesis
	GO:0043484	regulation of RNA splicing	7.37	5.98e-07	11	Transcription
	GO:0043604	amide biosynthetic process	6.83	3.77e-18	30	Biosynthesis
	GO:0006518	peptide metabolic process	6.58	1.1e-17	30	Metabolism
	GO:0002262	myeloid cell homeostasis	5.96	0.000244	7	Hematogenesis
Module (g)	GO:0071626	mastication	100	7.98e-05	2	Oral formation
	GO:1905748	hard palate morphogenesis	100	7.98e-05	2	Oral formation
	GO:1905747	negative regulation of saliva secretion	100	7.98e-05	2	Oral formation
	GO:0098583	learned vocalization behavior	100	7.98e-05	2	Oral formation
	GO:0007356	thorax and anterior abdomen determination	100	1.23e-06	3	Body axis formation
	GO:0007354	zygotic determination of anterior/posterior axis, embryo	100	1.84e-06	3	Body axis formation
	GO:0007351	tripartite regional subdivision	61.6	2.44e-05	3	Tripartite regional subdivision
	GO:0008595	anterior/posterior axis specification, embryo	61.6	2.44e-05	3	Body axis formation
	GO:0015669	gas transport	55.1	3.28e-05	3	Gas_transport
	GO:0007350	blastoderm segmentation	49.9	4.29e-05	3	Body axis formation

## Sheet: Table_S9
Supplementary Table S9. Downloaded RNA-seq data description including the research group ID (Nos.1-6), the GSE IDs of the NCBI GEO database, the stem cell types, their annotation information, and the number of data provided for each group.
Research group ID	GSE ID	Stem cell type	Tissue origin	Cell culture medium composition	#Data	Reference
No.1	GSE196946	ESC	Inner cell mass	Xenogenic component	2	Unknown
No.2	GSE176389	ESC	Inner cell mass	Xeno-free	2	[49]
No.3	GSE184449	iPSC	Fibroblast	Xenogenic component	6	[50]
No.4	GSE115946	MSC	Bone marrow	Xenogenic component	4	[51]
No.5	GSE168807	HSC	Bone marrow	L-glutamine free, Glucose contained	5	[52]
No.6	GSE135283	HSC	Bone marrow	L-glutamine contained	2	[53]

## Sheet: Table_S10
Supplementary Table S10. List of top 100 genes highly correlated with the histone gene set. “r” represents Pearson’s correlation coefficient.
Rank	Gene	Category	r
1	HIST1H2AD	HIST1	0.97
2	HIST1H2AG	HIST1	0.97
3	HIST1H2BL	HIST1	0.97
4	HIST1H3H	HIST1	0.97
5	HIST1H2AB	HIST1	0.96
6	HIST1H2AH	HIST1	0.96
7	HIST1H2BI	HIST1	0.96
8	HIST1H3A	HIST1	0.96
9	HIST1H3B	HIST1	0.96
10	HIST1H3D	HIST1	0.96
11	HIST1H3I	HIST1	0.96
12	HIST1H4D	HIST1	0.96
13	HIST2H3D	HIST2	0.96
14	HIST1H1B	HIST1	0.95
15	HIST1H1E	HIST1	0.95
16	HIST1H2AL	HIST1	0.95
17	HIST1H2BF	HIST1	0.95
18	HIST1H2BN	HIST1	0.95
19	HIST1H2BO	HIST1	0.95
20	HIST1H4F	HIST1	0.95
21	HIST1H4I	HIST1	0.95
22	HIST1H2AK	HIST1	0.94
23	HIST1H3F	HIST1	0.94
24	HIST1H3J	HIST1	0.94
25	HIST1H4B	HIST1	0.94
26	HIST2H2AB	HIST2	0.94
27	HIST2H3A	HIST2	0.94
28	HIST2H3C	HIST2	0.94
29	HIST1H2BJ	HIST1	0.93
30	HIST1H2BM	HIST1	0.93
31	HIST1H4A	HIST1	0.93
32	HIST1H4L	HIST1	0.93
33	HIST1H2AE	HIST1	0.92
34	HIST1H2AI	HIST1	0.92
35	HIST1H2AM	HIST1	0.92
36	HIST1H2BC	HIST1	0.92
37	HIST1H3E	HIST1	0.92
38	HIST1H3G	HIST1	0.92
39	HIST1H4E	HIST1	0.92
40	HIST1H4H	HIST1	0.92
41	HIST3H2BB	HIST3	0.92
42	HIST1H1D	HIST1	0.91
43	HIST1H2AJ	HIST1	0.91
44	HIST1H2BG	HIST1	0.91
45	HIST4H4	HIST4	0.91
46	HIST1H3C	HIST1	0.9
47	HIST1H2BB	HIST1	0.89
48	HIST1H2BE	HIST1	0.88
49	HIST1H2BH	HIST1	0.88
50	HIST2H2BF	HIST2	0.88
51	HIST2H4A	HIST2	0.88
52	HIST2H4B	HIST2	0.88
53	ZNF460	Zinc finger	0.87
54	HIST1H2BD	HIST1	0.86
55	HIST1H1C	HIST1	0.85
56	HIST2H2AC	HIST2	0.85
57	ALMS1	Cell cycle	0.84
58	RAB26	Others	0.83
59	SPATA5	Others	0.83
60	HIST1H4J	HIST1	0.81
61	HIST1H4K	HIST1	0.81
62	HIST1H1A	HIST1	0.8
63	HIST1H4C	HIST1	0.8
64	HIST2H2AA4	HIST2	0.8
65	HIST2H2AA3	HIST2	0.79
66	LRIG2	Others	0.79
67	ZNF625	Zinc finger	0.79
68	APLF	Others	0.77
69	POMK	Others	0.77
70	ZNF805	Zinc finger	0.77
71	TNRC6B	Others	0.76
72	ZNF451	Zinc finger	0.76
73	HIST1H2AC	HIST1	0.75
74	TCF20	Other transcription factor	0.75
75	YPEL4	Others	0.75
76	ZNF543	Zinc finger	0.75
77	RBM15	Other transcription factor	0.74
78	ZBTB37	Zinc finger	0.74
79	ZNF124	Zinc finger	0.74
80	ZNF490	Zinc finger	0.74
81	LIG3	Others	0.73
82	ZNF749	Zinc finger	0.73
83	GAN	Others	0.72
84	GDAP2	Others	0.72
85	ZNF121	Zinc finger	0.72
86	ERCC6L2	Others	0.71
87	HIST1H2BK	HIST1	0.71
88	ZNF606	Zinc finger	0.71
89	ZNF845	Zinc finger	0.71
90	DNAH14	Others	0.7
91	FANCM	Others	0.7
92	ZNF280C	Zinc finger	0.7
93	ZNF570	Zinc finger	0.7
94	ZNF620	Zinc finger	0.7
95	ZNF462	Zinc finger	0.69
96	ZNF8	Zinc finger	0.69
97	AGO3	Cell proliferation	0.68
98	DIAPH2	Others	0.68
99	SYT14	Others	0.68
100	WDPCP	Others	0.68
